# Supplementary material for: Uptake Patterns of [18F]Fluoroestradiol PET/MRI in Benign Breast Lesions and Molecular Breast Cancer Subtypes
Source: Cancers (Basel). 2026 Feb 20;18(4):696. doi: 10.3390/cancers18040696 (PMC12939227; doi:10.3390/cancers18040696)
Supplement: Supplementary file 1 [file cancers-18-00696-s001.zip]

Archive with 1 entries (1 files):
- cancers-4150256-supplementary.docx
